# Supplementary material for: ΔCT Value of Amplified Refractory Mutation System Predicts Efficacy of EGFR-TKIs in Advanced Non–Small-Cell Lung Cancer: A Multi-Center Retrospective Study
Source: Front Mol Biosci. 2021 Oct 8;8:684661. doi: 10.3389/fmolb.2021.684661 (PMC8531541; doi:10.3389/fmolb.2021.684661)
Supplement: Supplementary file 1 [file Table1.XLSX]

## Sheet: Data update
Number	Sex	Drugs	MutationSite	LineOfTherapy	ΔCt值	Group	TKIsTime	Progress	PrimaryResistance	ProgressTime	PFSm	BestResponse	FollowUp	Death	OS	stage	smoke	age	Pathology
1	1	2	1	1	-3.38	1	2014-12-15	1	0	2015-03-04	2.63333	3	2017-05-01	1	28	6	1	40	2
2	2	3	0	2	-3.37	1	2014-05-22	1	0	2015-04-24	11.2333	3	2015-10-15	1	16	7	0	67	2
3	1	3	1	2	-3.23	1	2015-01-13	1	0	2016-03-09	14.0333	2	2016-06-05	0	16	7	1	44	2
4	2	1	0	2	-2.64	1	2013-10-18	1	0	2014-06-09	7.8	2	2015-05-24	1	19	7	0	43	2
5	1	1	1	1	-1.72	1	2014-01-01	1	0	2014-09-26	8.93333	2	2015-11-09	1	22	7	1	51	2
6	1	2	1	1	-1.28	1	2013-11-17	1	0	2014-10-11	10.9333	2	2016-01-16	1	25	6	1	69	2
7	2	3	1	1	-1.23	1	2013-10-01	1	0	2015-03-31	18.2	2	2015-12-25	1	26	6	0	56	2
8	2	1	0	1	-1.23	1	2014-05-02	1	0	2015-03-07	10.3	2	2015-07-18	1	14	7	0	65	2
9	2	1	1	2	-1.22	1	2013-07-08	0	0	2016-09-22	39.0667	3	2021-08-09	0	97	7	0	66	2
10	1	2	0	2	-1.02	1	2013-04-20	1	0	2014-08-20	16.2333	2	2015-08-24	1	28	7	1	56	2
11	1	1	1	1	-0.72	1	2014-03-17	1	0	2014-11-15	8.1	2	2016-12-30	1	33	7	0	46	2
12	2	1	0	1	-0.72	1	2013-09-17	1	1	2014-01-01	3.53333	4	2014-11-20	1	14	7	0	68	3
13	2	1	1	1	-0.63	1	2014-07-03	1	0	2014-11-27	4.9	3	2015-06-25	1	11	7	0	50	2
14	1	1	1	1	-0.53	1	2013-12-24	1	0	2014-06-11	5.63333	2	2014-12-15	1	11	7	1	41	2
15	1	2	1	1	-0.52	1	2014-07-13	1	0	2014-12-20	5.33333	3	2015-12-31	0	17	7	1	62	2
16	2	2	0	1	-0.47	1	2013-08-19	1	0	2015-05-31	21.6667	2	2015-08-15	1	23	6	0	70	2
17	2	3	0	1	-0.45	1	2013-10-25	1	0	2014-11-12	12.7667	2	2018-03-01	1	52	7	0	66	5
18	2	2	1	1	-0.39	1	2014-06-09	1	0	2015-04-30	10.8333	3	2015-02-01	1	7	7	0	75	2
19	1	1	1	1	-0.33	1	2014-10-01	0	0	2015-12-05	14.3333	2	2015-12-31	0	14	7	1	48	2
20	1	2	1	1	-0.29	1	2013-10-17	1	0	2014-10-17	12.1667	2	2015-05-15	1	18	7	1	57	2
21	1	2	1	1	-0.29	1	2015-01-05	1	0	2015-12-01	11	2	2015-12-15	1	11	7	0	68	2
22	1	2	0	1	-0.26	1	2014-12-23	1	1	2015-03-15	2.73333	4	2015-08-15	1	7	7	0	77	2
23	1	1	0	1	-0.26	1	2013-09-15	1	0	2014-11-04	13.8333	3	2015-06-01	1	20	7	1	75	2
24	1	2	1	1	-0.23	1	2014-11-13	1	0	2015-11-28	12.6667	2	2016-12-05	0	24	7	0	62	2
25	1	2	1	1	-0.16	1	2014-04-09	1	0	2015-03-11	11.2	2	2015-09-15	1	17	7	0	83	2
26	1	1	0	1	-0.16	1	2014-11-11	1	0	2015-10-09	11.0667	3	2016-07-23	1	20	7	0	81	2
27	2	1	0	1	-0.07	1	2014-03-14	1	0	2014-08-23	5.4	3	2014-09-21	1	6	7	0	54	2
28	1	1	1	1	-0.05	1	2014-03-11	1	0	2014-12-08	9.06667	3	2016-07-08	1	27	7	0	78	2
29	1	2	1	2	0.01	1	2015-01-10	1	0	2015-12-07	11.0333	2	2016-05-13	0	16	7	0	50	2
30	1	2	0	1	0.01	1	2015-01-20	0	0	2016-12-05	22.8333	2	2019-01-01	1	47	7	0	65	2
31	2	2	1	1	0.09	1	2013-08-19	1	0	2015-02-06	17.8667	2	2016-01-24	1	29	7	0	64	2
32	1	1	1	2	0.12	1	2014-11-07	0	0	2015-12-31	13.9667	2	2015-12-31	0	13	7	0	65	2
33	2	2	1	1	0.15	1	2014-01-05	1	0	2014-11-19	10.6	2	2021-08-09	0	91	7	0	56	2
34	1	2	1	2	0.15	1	2014-09-22	1	0	2016-04-21	19.2333	2	2021-08-09	0	82	7	1	46	2
35	1	2	1	1	0.17	1	2014-10-28	1	1	2015-02-11	3.53333	4	2015-02-23	1	3	7	0	71	2
36	1	1	0	1	0.18	1	2014-08-29	1	0	2016-02-16	17.8667	2	2020-08-09	0	71	7	1	59	2
37	2	2	1	1	0.2	1	2013-10-01	0	0	2016-11-07	37.7667	3	2020-02-01	1	76	7	0	60	2
38	2	1	1	1	0.2	1	2013-04-06	1	0	2014-02-20	10.6667	3	2015-01-12	1	21	7	0	60	2
39	2	1	0	1	0.21	1	2014-07-15	0	0	2015-12-31	17.8	2	2021-08-09	0	84	7	0	60	2
40	1	1	1	1	0.23	1	2014-02-20	1	0	2015-11-18	21.2	2	2016-03-05	1	24	7	1	74	2
41	1	1	1	1	0.27	1	2014-12-20	1	0	2015-08-31	8.46667	2	2016-04-10	1	15	7	0	80	2
42	2	2	1	1	0.3	1	2014-11-22	1	0	2015-08-06	8.56667	2	2016-12-05	0	24	7	0	46	2
43	1	3	1	1	0.36	1	2014-01-23	1	0	2014-09-23	8.1	3	2015-05-06	1	15	7	1	53	2
44	1	1	0	1	0.38	1	2013-09-29	1	0	2015-11-21	26.1	2	2015-12-31	0	27	7	0	74	2
45	2	1	0	2	0.39	1	2014-07-03	1	0	2015-05-12	10.4333	2	2016-11-05	0	28	7	0	52	2
46	2	1	1	1	0.4	1	2014-05-10	1	0	2014-12-15	7.3	2	2015-03-04	0	9	7	0	48	2
47	1	2	1	1	0.41	1	2014-03-04	1	0	2014-09-11	6.36667	3	2015-03-25	0	12	7	1	45	2
48	2	2	0	1	0.45	1	2013-08-01	1	0	2015-12-07	28.6	2	2016-12-05	0	40	7	0	63	2
49	1	1	0	1	0.45	1	2014-04-18	1	0	2015-11-05	18.8667	3	2016-01-25	1	21	7	1	74	2
50	2	1	0	2	0.45	1	2013-10-11	1	0	2014-10-15	12.3	2	2015-09-07	1	22	7	0	52	2
51	2	3	0	1	0.46	1	2014-08-27	1	0	2015-05-23	8.96667	3	2016-08-12	1	23	7	0	48	2
52	2	2	1	1	0.47	1	2014-11-14	1	0	2015-08-15	9.13333	3	2015-12-31	0	13	7	0	54	2
53	2	2	1	1	0.53	1	2014-01-27	1	0	2015-12-25	23.2333	2	2016-12-05	0	34	6	0	71	2
54	2	2	1	1	0.63	1	2014-10-24	1	0	2015-10-18	11.9667	2	2015-12-31	0	14	7	0	69	2
55	1	1	1	1	0.64	1	2013-07-18	1	0	2014-03-10	7.83333	3	2015-09-23	1	26	7	1	47	2
56	2	2	0	1	0.68	1	2014-12-07	0	0	2015-12-31	12.9667	3	2019-12-01	1	59	7	0	57	2
57	2	2	0	1	0.68	1	2013-09-16	1	0	2014-07-31	10.6	2	2015-05-01	1	19	7	0	61	2
58	2	1	1	1	0.8	1	2013-12-13	1	0	2015-01-27	13.6667	3	2015-07-09	1	18	7	0	72	2
59	2	2	0	2	0.8	1	2014-09-21	0	0	2016-10-24	25.4667	2	2016-10-24	0	25	7	0	57	2
60	2	1	0	1	0.83	2	2014-09-18	1	1	2014-12-24	3.23333	4	2015-07-22	1	10	7	0	65	2
61	1	2	1	2	0.84	2	2013-04-24	1	0	2014-08-22	16.1667	2	2015-02-20	1	21	7	0	53	2
62	1	2	1	1	0.84	2	2014-11-26	1	0	2015-09-09	9.56667	2	2020-01-06	1	61	7	0	49	2
63	2	1	0	1	0.9	2	2013-11-09	1	0	2014-11-14	12.3333	3	2015-09-15	1	22	7	0	59	2
64	1	3	1	1	0.91	2	2013-05-28	1	1	2013-07-28	2.03333	4	2014-07-14	1	13	7	0	66	2
65	1	1	1	2	0.92	2	2013-10-18	1	1	2014-02-01	3.53333	4	2014-04-01	1	5	7	0	48	2
66	1	1	1	1	1.12	2	2013-11-01	1	0	2014-05-19	6.63333	3	2016-12-05	0	37	7	1	50	2
67	1	3	0	2	1.13	2	2014-11-28	1	0	2015-10-26	11.0667	3	2016-07-12	0	19	7	1	60	2
68	2	1	1	1	1.17	2	2014-12-03	1	0	2015-05-05	5.1	3	2016-10-14	0	22	7	0	61	2
69	2	1	1	1	1.27	2	2014-12-18	1	0	2015-07-12	6.86667	2	2015-11-15	1	10	7	0	60	2
70	2	1	0	1	1.27	2	2014-11-10	1	0	2015-12-09	13.1333	3	2016-03-15	1	16	7	0	58	2
71	2	1	0	1	1.35	2	2014-05-09	1	0	2015-11-27	18.9	3	2016-01-15	1	20	7	0	65	2
72	2	1	0	1	1.39	2	2014-10-26	1	0	2015-04-29	6.16667	3	2016-09-13	0	22	7	0	76	2
73	2	2	1	1	1.47	2	2014-12-22	1	0	2015-07-13	6.76667	2	2015-08-15	1	7	7	0	76	2
74	2	1	1	1	1.54	2	2014-10-15	1	0	2015-06-02	7.66667	3	2015-12-31	0	14	7	0	41	2
75	1	2	1	1	1.58	2	2013-12-31	1	0	2014-04-25	3.83333	2	2016-07-15	1	30	7	1	58	2
76	2	1	1	1	1.6	2	2014-10-20	1	0	2015-06-23	8.2	3	2020-05-01	1	66	7	0	63	2
77	2	2	0	1	1.6	2	2013-07-26	1	0	2013-12-02	4.3	3	2014-07-12	1	11	7	0	75	2
78	2	2	1	1	1.67	2	2014-10-30	1	0	2015-07-25	8.93333	3	2015-11-12	1	12	7	0	63	2
79	2	2	0	1	1.67	2	2013-08-16	1	1	2013-09-17	1.06667	4	2014-04-01	1	7	7	0	53	2
80	1	2	0	1	1.71	2	2013-06-14	1	0	2014-07-01	12.7333	2	2014-09-11	1	14	7	0	55	2
81	2	1	0	1	1.8	2	2014-07-08	1	1	2014-09-19	2.43333	4	2015-11-08	1	16	7	0	75	2
82	2	3	0	1	1.82	2	2014-10-10	1	0	2015-05-15	7.23333	2	2015-10-01	1	11	7	0	61	2
83	1	1	0	1	1.84	2	2013-07-31	1	0	2014-03-11	7.43333	2	2015-01-15	1	17	7	1	70	2
84	1	2	0	1	1.85	2	2014-07-21	1	0	2015-07-13	11.9	3	2020-11-01	0	75	7	1	65	2
85	2	2	0	1	2.04	2	2013-11-22	1	0	2015-06-03	18.6	2	2016-11-23	1	36	7	0	61	2
86	1	2	0	1	2.19	2	2014-06-24	1	0	2015-06-11	11.7333	2	2015-12-31	0	18	7	1	69	2
87	1	1	0	2	2.29	2	2013-05-13	1	0	2014-04-01	10.7667	3	2015-09-01	1	27	7	0	68	2
88	2	3	1	1	2.42	2	2013-09-20	1	0	2014-03-20	6.03333	3	2015-03-20	1	18	7	0	69	2
89	1	3	0	1	2.45	2	2014-11-20	1	0	2015-05-20	6.03333	3	2016-12-05	0	24	7	1	61	2
90	1	1	1	2	2.57	2	2014-03-15	1	0	2015-01-31	10.7333	2	2021-08-09	0	88	7	0	44	2
91	2	2	0	1	2.62	2	2014-11-17	1	1	2015-01-29	2.43333	4	2016-01-05	1	13	7	1	77	2
92	1	2	1	1	2.72	2	2014-05-15	1	0	2015-01-20	8.33333	2	2015-12-05	1	18	7	0	50	2
93	1	3	0	1	2.81	2	2014-05-07	1	1	2014-07-30	2.8	4	2015-01-21	1	8	7	1	49	2
94	2	1	0	1	2.91	2	2014-10-10	1	0	2015-10-16	12.3667	3	2015-12-31	0	14	7	0	64	2
95	2	1	1	2	3.04	2	2014-12-22	1	0	2015-09-30	9.4	2	2016-12-05	0	23	7	0	54	1
96	2	1	0	1	3.27	2	2013-06-29	1	1	2013-10-29	4.06667	4	2014-02-11	1	7	7	0	79	2
97	2	3	1	1	3.29	2	2014-05-19	1	1	2014-07-24	2.2	4	2015-12-31	0	19	7	0	42	2
98	2	1	1	1	3.31	2	2012-03-09	1	0	2012-08-01	4.83333	3	2013-11-19	1	20	7	0	54	2
99	2	1	1	1	3.32	2	2014-07-24	1	0	2015-07-21	12.0667	2	2016-08-21	1	24	6	0	75	2
100	2	2	0	2	3.43	2	2014-09-17	1	1	2015-01-24	4.3	4	2015-12-31	1	15	7	0	61	2
101	2	1	0	2	3.45	2	2013-03-29	1	1	2013-07-10	3.43333	4	2014-11-15	1	19	6	0	59	2
102	1	3	1	1	3.54	2	2015-01-07	0	0	2015-12-31	11.9333	3	2021-08-09	0	79	7	1	68	2
103	1	2	0	1	3.6	2	2013-12-11	1	0	2014-05-16	5.2	3	2015-08-14	0	20	7	1	61	2
104	1	2	0	1	3.76	2	2013-12-21	1	1	2014-04-02	3.4	4	2015-06-12	0	17	7	1	45	2
105	1	1	1	2	4.02	2	2012-07-13	1	0	2012-12-20	5.33333	2	2013-03-05	1	7	7	1	54	2
106	1	2	0	1	4.52	2	2014-05-20	1	0	2015-01-23	8.26667	2	2015-08-31	1	15	7	1	69	2
107	1	1	0	1	5.94	2	2013-01-31	1	0	2013-11-14	9.56667	2	2014-04-03	1	14	7	0	63	2
108	2	1	0	2	7.44	2	2013-09-06	1	1	2013-12-13	3.26667	4	2014-05-20	1	8	7	0	70	2
